# Supplementary material for: Highly diverse sputum microbiota correlates with the disease severity in patients with community-acquired pneumonia: a longitudinal cohort study
Source: Respir Res. 2024 May 29;25:223. doi: 10.1186/s12931-024-02821-2 (PMC11137881; doi:10.1186/s12931-024-02821-2)
Supplement: Supplementary file 3 — Supplementary Material 3 [file 12931_2024_2821_MOESM3_ESM.xlsx]

## Sheet: Supplementary Table 1
Supplementary Table 1. Metadata of all 350 paitents enrolled in the study.
Subject	City	Age	Sex	BMI	Basic disease	Chronic pulmonary disease	Antibiotic before admission	Immunosuppressive before admission	Smoke	Death case	Severe case	Invasive respiratory support	Days from onset to admission	CURB65	PSI	Duration of oxygen supplementation	Length of hospital stay	Pathogen detected day	Pathogen list	Pathogen type
SZ14022	SZ	66	NA	16	Hypertension, tuberculosis, hepatitis B	0	yes	yes	NA	no	no	NA	NA	1	66	28	NA	NA	NA	NA
SZ14213	SZ	58	male	22.6757	no	0	no	no	NA	no	no	NA	NA	0	0	0	NA	3	Klebsiella pneumoniae	bacteria
WH16003	WH	NA	NA	25.9095	no	0	no	NA	NA	no	no	no	6	1	10	0	NA	1	Coronavirus 229E	virus
FJ17024	FJ	46	male	NA	Chronic heart disease, hypertension, epilepsy	0	no	no	no	no	no	no	6	1	91	13	13	3	Human metapneumovirus,Klebsiella pneumoniae,Staphylococcus aureus	bacteria-virus
FJ17029	FJ	61	male	NA	Chronic heart disease, thoracic deformity	1	no	no	no	no	yes	no	7	1	101	7	7	1	Haemophilus influenzae	bacteria
WH15070	WH	13	male	14.1723	no	0	yes	no	no	no	no	no	7	0	28	0	10	1	Mycoplasma pneumoniae,Streptococcus pneumoniae	bacteria
WH17014	WH	46	male	15.0356	chronic liver disease, COPD	1	no	NA	no	no	no	no	2	1	96	9	NA	NA	NA	NA
WH15109	WH	89	female	15.5817	no	0	no	no	no	no	no	no	3	1	109	12	12	NA	NA	NA
FJ17030	FJ	61	male	15.7038	tumor,hypotension	0	no	no	no	no	no	no	7	0	131	0	11	NA	NA	NA
WH15071	WH	69	female	15.8221	COPD	1	no	no	no	no	no	no	7	1	69	7	11	1	Rhinovirus	virus
SZ17079	SZ	26	female	16	no	0	no	no	no	no	no	no	0	0	46	NA	NA	1	Staphylococcus aureus	bacteria
WH15134	WH	54	female	16.0231	bronchiectasia	1	no	no	no	no	no	no	4	0	44	0	NA	NA	NA	NA
NJ17025	NJ	93	male	16.3265	CVD,tumor	0	yes	NA	NA	no	yes	NA	1	2	153	10	NA	1	Adenovirus,Klebsiella pneumoniae,Parainfluenza viruses	bacteria-virus
WH16025	WH	52	female	16.3847	rheumatoid arthritis	0	no	no	no	no	no	no	10	1	42	0	NA	1	Adenovirus	virus
SZ14026	SZ	50	NA	16.4366	chronic liver disease	0	yes	no	no	no	no	no	7	1	90	10	16	3	Respiratory syncytial virus,Streptococcus pneumoniae	bacteria-virus
WH16170	WH	71	male	16.4644	Mild liver disease, connective tissue disease	0	no	NA	yes	no	no	no	10	1	71	16	NA	1	Pneumocystis jirovecii	fungi
WH15085	WH	73	male	16.5289	COPD, Obsolete tuberculosis,Chronic nervous system disease	1	no	no	yes	no	no	no	5	1	73	15	23	1	Parainfluenza viruses	virus
WH17057	WH	88	male	16.6667	diabetes, COPD	1	no	no	no	no	no	no	0	3	118	10	10	1	Rhinovirus	virus
SZ16009	SZ	74	female	17.0656	chronic liver disease	0	no	NA	no	no	no	no	6	2	84	0	1	NA	NA	NA
WH15079	WH	65	male	17.2635	chronic liver disease, COPD	1	no	no	yes	no	no	no	7	0	115	0	10	NA	NA	NA
WH14041	WH	65	female	17.3333	COPD,subtotal gastrectomy	1	no	no	no	no	no	NA	7	0	55	NA	15	1	Rhinovirus,Respiratory syncytial virus	virus
WH15014	WH	58	female	17.5016	no	0	no	no	no	no	no	no	2	0	48	3	7	1	Moraxella catarrhalis	bacteria
WH15093	WH	40	female	17.8465	no	0	no	no	no	no	no	no	7	0	30	0	17	NA	NA	NA
WH15033	WH	36	male	17.9592	no	0	no	no	no	no	no	no	10	1	71	13	NA	NA	NA	NA
WH15069	WH	79	male	18.0662	hypertension	0	yes	no	yes	no	no	no	7	1	89	0	7	NA	NA	NA
WH15068	WH	74	male	18.1449	chronic liver disease,liver cancer	0	no	no	yes	yes	no	no	7	2	124	19	19	NA	NA	NA
WH15089	WH	71	male	18.1449	COPD	1	no	no	no	no	no	no	NA	1	71	2	8	1	Influenza A,Coronavirus OC43	virus
HB15024	HB	NA	male	18.3655	no	0	no	NA	NA	no	no	no	4	0	15	0	NA	3	Mycoplasma pneumoniae	bacteria
SZ14177	SZ	42	NA	18.4265	Chronic nervous system diseases, liver and kidney transplantation , gamma globulin deficiency	0	no	no	no	no	no	no	2	0	32	0	NA	3	Haemophilus influenzae,Klebsiella pneumoniae,Mycoplasma pneumoniae	bacteria
NJ16058	NJ	58	female	18.5121	no	0	no	no	yes	no	no	NA	2	0	48	7	NA	3	Moraxella catarrhalis	bacteria
WH15049	WH	80	male	18.5491	COPD	1	no	no	no	no	no	no	7	1	80	20	20	NA	NA	NA
WH16007	WH	38	male	18.5547	Obsolete tuberculosis	0	no	NA	NA	no	no	no	5	0	38	6	6	1	Influenza B	virus
WH14027	WH	30	female	18.5901	no	0	no	NA	no	no	no	no	5	0	30	0	14	3	Coronavirus 229E,Coronavirus NL63,Klebsiella pneumoniae	bacteria-virus
WH15053	WH	42	male	18.6122	no	0	yes	no	no	no	no	no	6	0	42	7	8	NA	NA	NA
WH15132	WH	60	female	18.662	Obsolete tuberculosis	0	no	no	no	no	no	no	9	0	50	6	NA	1	Adenovirus,Klebsiella pneumoniae	bacteria-virus
NJ17046	NJ	85	male	18.726	diabetes,AD	0	no	NA	NA	no	yes	yes	1	2	50	27	27	NA	NA	NA
HB17069	HB	NA	NA	18.75	no	0	no	no	no	no	no	no	2	0	0	0	12	NA	NA	NA
HB16187	HB	59	female	18.75	no	0	no	no	yes	no	no	no	2	0	49	0	NA	NA	NA	NA
SZ14163	SZ	104	NA	18.8271	Chronic heart disease ,COPD, lacunar cerebral infarction	1	no	no	no	no	yes	no	2	4	154	0	97	3	Klebsiella pneumoniae	bacteria
WH15073	WH	57	female	18.9866	no	0	no	no	no	no	no	no	3	0	57	7	8	1	Parainfluenza viruses,Adenovirus	virus
WH15066	WH	68	male	19.0311	Obsolete tuberculosis	0	yes	no	no	no	no	no	7	2	68	9	21	1	Rhinovirus	virus
WH14058	WH	67	female	19.052	no	0	yes	no	no	no	NA	no	6	4	137	15	16	1	Parainfluenza viruses	virus
HB14160	HB	17	female	19.1001	Connective tissue disease ,long-term use of immunosuppressive,systemic lupus erythematosus	0	NA	yes	NA	NA	NA	NA	1	1	NA	NA	NA	NA	NA	NA
WH16065	WH	NA	female	19.1406	no	0	yes	NA	no	yes	yes	no	3	0	35	10	NA	1	Influenza B	virus
WH16031	WH	NA	NA	19.2277	chronic bronchitis	0	yes	no	NA	no	no	no	10	1	0	0	NA	NA	NA	NA
WH14055	WH	67	male	19.2653	Mild liver disease, obsolete tuberculosis, chronic kidney disease, hypertension	0	no	no	yes	no	no	no	7	1	77	0	14	NA	NA	NA
WH16248	WH	72	male	19.2894	no	0	no	no	no	no	no	no	2	3	102	4	16	1	Parainfluenza viruses,Haemophilus influenzae,Streptococcus pneumoniae,Moraxella catarrhalis	bacteria-virus
WH15103	WH	69	male	19.3772	Chronic nervous system disease, COPD, hypertension	1	no	no	yes	no	no	no	7	2	99	10	10	3	Influenza A	virus
WH14046	WH	58	male	19.4674	asthma,COPD	1	no	no	yes	no	no	no	7	0	58	0	14	NA	NA	NA
SZ14125	SZ	41	NA	19.487	no	0	no	no	no	no	no	no	4	0	31	0	NA	3	Mycoplasma pneumoniae	bacteria
WH15095	WH	43	male	19.4874	no	0	yes	no	yes	no	no	no	7	2	58	10	11	1	Influenza A	virus
XA15004	XA	17	female	19.5312	no	0	yes	no	no	no	yes	no	NA	1	52	2	2	1	Coronavirus NL63,Klebsiella pneumoniae	bacteria-virus
XA15050	XA	66	female	19.5312	Hypotension, chronic atrophic osteitis, Sjogren's syndrome, hypothyroidism, lumbar compression fractures	0	no	no	no	no	no	no	23	1	56	6	6	NA	NA	NA
XA15048	XA	75	female	19.563	Long-term use of immunosuppressants, intestinal obstruction, cholecystectomy	0	no	no	no	no	no	no	23	1	65	7	7	1	Rhinovirus	virus
XA15107	XA	26	female	19.5717	no	0	no	no	no	no	no	no	NA	0	16	0	6	3	Staphylococcus aureus	bacteria
WH14014	WH	31	male	19.5717	Mild liver disease	0	yes	no	no	no	no	no	6	0	41	0	11	NA	NA	NA
WH15046	WH	63	female	19.5717	no	0	no	no	no	no	no	no	7	0	53	0	11	NA	NA	NA
SZ14143	SZ	54	NA	19.5717	no	0	no	NA	NA	no	no	NA	NA	0	59	0	NA	3	Mycoplasma pneumoniae	bacteria
HB15074	HB	48	male	19.5918	no	0	no	NA	NA	no	no	no	10	1	40	NA	NA	3	Klebsiella pneumoniae	bacteria
WH14022	WH	67	male	19.6511	diabetes,hypertension	0	no	no	yes	no	no	no	7	1	77	8	8	1	Klebsiella pneumoniae	bacteria
WH15151	WH	65	male	19.6641	no	0	no	no	yes	no	no	no	0	0	65	9	NA	1	Rhinovirus	virus
WH17080	WH	60	male	19.7133	chronic heart disease	0	no	NA	yes	no	no	no	7	0	70	2	NA	1	Adenovirus,Rhinovirus,Parainfluenza viruses	virus
WH15009	WH	40	male	19.7232	Obsolete tuberculosis,diabetic, chronic pancreatitis	0	no	no	no	no	yes	no	2	0	40	3	14	1	Coronavirus 229E	virus
WH14024	WH	21	female	19.8141	no	0	yes	no	no	no	no	no	6	0	21	6	12	1	Mycoplasma pneumoniae,Cytomegalovirus,Staphylococcus aureus,Klebsiella pneumoniae,	bacteria-virus
WH14051	WH	71	male	19.8347	Mild liver disease,hypertension	0	no	no	yes	no	no	no	7	1	111	10	11	NA	NA	NA
WH14040	WH	70	male	19.8413	Obsolete tuberculosis	0	no	no	yes	no	no	no	7	1	70	0	13	3	Haemophilus influenzae	bacteria
WH16218	WH	49	male	19.9074	Vitiligo, thymoma	0	no	NA	yes	no	no	no	0	0	49	0	11	1	Rhinovirus	virus
SZ17080	SZ	26	female	19.9219	no	0	no	no	no	no	no	no	4	1	86	NA	NA	1	Mycoplasma pneumoniae	bacteria
WH16192	WH	46	female	19.9792	Obsolete tuberculosis	0	no	no	no	no	no	no	9	1	56	10	10	NA	NA	NA
XA15065	XA	16	female	20.0288	no	0	no	no	yes	no	no	no	NA	0	0	0	8	1	Mycoplasma pneumoniae	bacteria
WH16256	WH	78	male	20.0474	bronchiectasia,hypertension	1	no	NA	no	no	no	no	0	2	118	9	NA	1	Haemophilus influenzae	bacteria
NJ15024	NJ	26	male	20.0617	no	0	no	NA	NA	no	no	NA	NA	0	0	NA	NA	3	Mycoplasma pneumoniae,Haemophilus influenzae	bacteria
WH15061	WH	53	male	20.0692	Obsolete tuberculosis	0	no	no	no	no	no	no	5	0	53	29	29	1	Klebsiella pneumoniae	bacteria
WH14052	WH	87	male	20.1746	no	0	yes	NA	NA	no	no	NA	NA	2	107	NA	NA	3	Bordetella spp.	bacteria
NJ17036	NJ	77	male	20.2449	CVD	0	no	no	no	no	yes	yes	4	3	107	NA	31	3	Parainfluenza viruses	virus
SZ16050	SZ	NA	NA	20.2449	no	0	no	no	no	no	no	no	0	0	0	0	2	1	Haemophilus influenzae	bacteria
WH15012	WH	37	male	20.2812	no	0	no	no	yes	no	yes	no	7	0	72	30	30	1	Legionella species	bacteria
WH15023	WH	53	male	20.2812	no	0	no	no	no	no	no	no	7	0	53	1	NA	3	Adenovirus	virus
WH17012	WH	69	male	20.2812	no	0	no	NA	yes	no	no	no	4	1	69	11	NA	3	Coronavirus 229E	virus
WH14056	WH	68	female	20.2812	Connective tissue disease, diabetes, long-term use of immunosuppressants, Sjogren's syndrome	0	yes	yes	no	no	no	no	7	1	93	10	19	NA	NA	NA
HB14123	HB	28	male	20.2865	no	0	no	no	NA	no	no	NA	NA	0	28	NA	NA	3	Influenza A	virus
SZ14190	SZ	21	NA	20.3125	no	0	no	no	no	no	no	no	3	0	21	0	NA	3	Haemophilus influenzae	bacteria
WH15078	WH	36	female	20.3125	no	0	yes	no	no	no	no	no	0	0	26	0	7	1	Streptococcus pneumoniae,Haemophilus influenzae	bacteria
SZ14174	SZ	63	NA	20.3125	Chronic nervous system disease, gamma globulin deficiency	0	no	no	no	no	no	no	4	0	88	0	NA	NA	NA	NA
HB16044	HB	32	female	20.3223	no	0	no	no	no	no	no	no	3	1	42	0	13	NA	NA	NA
SZ14176	SZ	59	NA	20.4491	no	0	no	no	no	no	yes	no	3	1	59	0	8	3	Parainfluenza viruses,Klebsiella pneumoniae,Staphylococcus aureus,Streptococcus pneumoniae,	bacteria-virus
SZ14055	SZ	66	NA	20.5499	chronic heart disease,CVD	0	no	no	no	no	NA	NA	8	NA	NA	0	NA	3	Cytomegalovirus,Staphylococcus aureus	bacteria-virus
WH17019	WH	26	female	20.5499	no	0	yes	NA	no	no	no	no	7	0	31	0	NA	1	Mycoplasma pneumoniae	bacteria
WH16196	WH	56	male	20.5693	hypertension	0	no	no	yes	no	no	no	9	1	76	8	8	NA	NA	NA
XA15097	XA	57	female	20.5761	no	0	no	no	no	no	no	no	NA	0	47	0	5	NA	NA	NA
HB17032	HB	16	male	20.6038	no	0	no	no	no	no	no	no	0	0	26	0	11	1	Klebsiella pneumoniae	bacteria
HB16149	HB	16	male	20.6038	no	0	no	no	no	no	no	no	0	0	26	0	11	NA	NA	NA
WH14042	WH	46	female	20.635	Liver and kidney transplantation, bone marrow transplantation, chronic kidney disease, hypertension	0	yes	yes	no	no	no	no	7	1	66	0	9	NA	NA	NA
NJ17037	NJ	76	male	20.7612	CVD,chronic heart disease	0	no	NA	no	no	yes	yes	1	3	196	13	16	1	Klebsiella pneumoniae,Parainfluenza viruses,Staphylococcus aureus	bacteria-virus
NJ17053	NJ	NA	NA	20.7612	Chronic heart disease	0	yes	NA	NA	yes	yes	yes	6	2	60	NA	9	1	Klebsiella pneumoniae,Streptococcus pneumoniae	bacteria
SZ14170	SZ	25	NA	20.7612	no	0	no	no	no	no	no	no	9	0	25	0	NA	NA	NA	NA
WH15029	WH	44	male	20.7612	no	0	yes	no	yes	no	no	no	10	1	44	0	NA	NA	NA	NA
SZ14172	SZ	60	NA	20.7612	no	0	no	no	no	no	no	no	8	0	60	0	NA	3	Streptococcus pneumoniae	bacteria
WH17011	WH	89	male	20.7612	no	0	no	NA	yes	no	no	no	2	1	89	13	NA	3	Rhinovirus	virus
HB15086	HB	NA	NA	20.8117	CVD	0	no	NA	NA	no	no	no	6	0	10	0	NA	NA	NA	NA
WH15113	WH	62	female	20.8117	no	0	yes	no	no	no	yes	no	6	0	87	11	11	3	Influenza A,Streptococcus pneumoniae,Staphylococcus aureus	bacteria-virus
WH14047	WH	31	female	20.8209	no	0	yes	no	no	no	no	NA	4	0	21	NA	9	NA	NA	NA
SZ14186	SZ	55	NA	20.8611	no	0	no	no	no	no	no	no	4	0	55	0	NA	3	Chlamydia pneumoniae,Mycoplasma pneumoniae	bacteria
SZ17137	SZ	37	male	20.9042	no	0	yes	no	no	no	no	no	8	0	67	NA	NA	3	Coronavirus NL63,Haemophilus influenzae,Moraxella catarrhalis	bacteria-virus
WH16149	WH	88	male	20.9366	Chronic heart disease, prostatitis	0	yes	NA	no	no	no	no	7	2	118	0	NA	1	Coronavirus OC43	virus
XA15089	XA	37	female	20.9366	Chronic kidney disease, after cholecystectomy	0	no	no	no	no	no	no	NA	0	37	0	7	1	Human metapneumovirus	virus
WH15112	WH	60	male	20.9366	no	0	no	no	no	no	no	no	7	0	70	10	10	1	Streptococcus pneumoniae	bacteria
WH16162	WH	89	female	20.9366	hypertension	0	no	NA	no	no	no	no	7	2	89	18	NA	1	Enterovirus	virus
SZ15021	SZ	66	male	20.9566	no	0	no	no	no	no	no	no	8	1	86	0	11	1	Influenza A	virus
HB15132	HB	53	female	20.9572	CVD	0	no	NA	no	no	no	no	0	0	53	0	16	3	Adenovirus	virus
HB15089	HB	NA	NA	20.9644	no	0	no	NA	NA	no	no	no	0	0	0	0	NA	NA	NA	NA
WH14023	WH	53	female	20.9644	no	0	no	no	no	no	no	no	10	0	53	0	12	1	Influenza A,Rhinovirus	virus
NJ16052	NJ	83	female	21.0007	no	0	no	NA	NA	no	no	NA	4	2	73	0	NA	3	Moraxella catarrhalis	bacteria
XA15061	XA	22	female	21.0938	chronic kidney disease	0	no	no	no	no	no	no	NA	0	0	0	NA	1	Mycoplasma pneumoniae	bacteria
XA15076	XA	NA	female	21.0938	no	0	no	no	yes	no	no	no	NA	0	-10	0	NA	NA	NA	NA
XA14007	XA	78	male	21.1073	Chronic heart disease, COPD, CVD	1	no	no	no	no	yes	yes	NA	2	168	11	11	1	Klebsiella pneumoniae	bacteria
SZ14041	SZ	59	NA	21.1073	hypertension	0	yes	no	no	no	no	no	8	0	59	0	NA	3	Klebsiella pneumoniae	bacteria
HB15117	HB	55	male	21.1463	CVD	0	no	NA	yes	no	no	no	6	0	10	0	15	3	Coronavirus OC43	virus
HB15031	HB	72	male	21.2245	CVD,Chronic nervous system disease,hypertension	0	no	no	yes	no	no	no	0	0	20	0	17	NA	NA	NA
SZ15001	SZ	17	male	21.2245	bronchiectasia	1	no	no	no	no	no	no	0	1	17	0	NA	NA	NA	NA
WH16118	WH	48	male	21.2245	no	0	no	no	yes	no	no	no	6	1	68	11	NA	1	Influenza A	virus
XA15096	XA	NA	female	21.2306	Hyperosteogeny, hypertension	0	no	no	no	no	no	no	NA	0	-10	15	16	NA	NA	NA
WH15017	WH	27	male	21.2803	no	0	yes	no	yes	no	no	no	7	0	27	0	12	1	Human metapneumovirus	virus
WH14063	WH	48	male	21.3039	no	0	no	yes	no	no	yes	no	6	3	148	30	30	NA	NA	NA
HB15032	HB	84	female	21.3039	no	0	no	no	NA	no	no	NA	NA	1	74	NA	NA	3	Influenza A	virus
HB15116	HB	37	male	21.3068	no	0	no	NA	yes	no	no	no	6	0	0	0	15	NA	NA	NA
WH15003	WH	45	female	21.3382	no	0	no	no	no	no	no	no	6	0	35	4	4	1	Respiratory syncytial virus	virus
HB15142	HB	42	male	21.4619	no	0	no	no	no	no	no	no	10	1	52	0	14	3	Influenza A	virus
NJ17027	NJ	79	female	21.4844	CVD	0	yes	NA	NA	no	yes	yes	7	1	99	0	NA	NA	NA	NA
WH14057	WH	63	male	21.5856	no	0	no	no	yes	no	no	no	7	1	83	0	10	3	Influenza A,Rhinovirus	virus
HB15075	HB	NA	male	21.6049	no	0	no	NA	NA	no	no	no	10	1	0	NA	NA	3	Influenza A,Parainfluenza viruses	virus
WH14019	WH	75	male	21.6049	Chronic heart disease, obsolete tuberculosis, chronic kidney disease, anemia for more than 40 years, thrombocytopenia	0	no	no	no	no	no	no	7	2	115	14	14	1	Cytomegalovirus,Staphylococcus aureus,Pneumocystis jirovecii,Influenza A	bacteria-fungi-virus
WH16136	WH	75	male	21.6128	chronic liver disease, CVD, diabetes,hypertension	0	no	NA	no	no	no	no	6	2	125	25	NA	3	Pneumocystis jirovecii	fungi
NJ16049	NJ	79	female	21.6128	no	0	no	NA	NA	no	no	NA	2	2	69	0	NA	3	Moraxella catarrhalis	bacteria
WH14016	WH	43	male	21.6263	no	0	yes	no	yes	no	yes	no	7	1	58	5	16	1	Influenza A	virus
NJ16057	NJ	NA	female	21.6311	CHF	0	no	no	no	no	no	NA	1	0	20	NA	NA	3	Moraxella catarrhalis	bacteria
XA15078	XA	28	female	21.6713	no	0	no	no	no	no	no	no	NA	1	10	0	8	1	Mycoplasma pneumoniae	bacteria
WH15086	WH	54	male	21.7181	no	0	no	no	no	no	no	no	2	0	54	0	6	3	Haemophilus influenzae	bacteria
SZ17076	SZ	33	male	21.7993	no	0	no	no	NA	no	no	no	4	0	33	NA	NA	1	Haemophilus influenzae,Respiratory syncytial virus	bacteria-virus
XA15079	XA	NA	male	21.83	no	0	no	no	no	no	no	no	NA	0	0	0	NA	NA	NA	NA
WH15016	WH	60	female	21.83	tumor	0	no	no	no	no	no	no	7	0	80	0	7	1	Haemophilus influenzae	bacteria
XA15052	XA	69	male	21.875	Hypertension, cerebral infarction, epilepsy	0	no	no	no	no	yes	no	13	2	89	54	54	1	Klebsiella pneumoniae,Streptococcus pneumoniae,Staphylococcus aureus	bacteria
XA15039	XA	52	female	21.875	no	0	no	no	no	no	no	no	NA	0	-10	4	4	1	Coronavirus OC43	virus
XA15053	XA	64	female	21.875	hernia surgery	0	no	NA	no	no	no	no	17	0	64	0	14	NA	NA	NA
WH15041	WH	58	male	21.9713	no	0	no	no	no	no	no	no	7	0	68	0	27	1	Haemophilus influenzae	bacteria
WH15019	WH	69	female	22.0317	Long term immunosuppressants	0	no	yes	no	no	no	no	0	1	59	5	7	3	Pneumocystis jirovecii	fungi
NJ16040	NJ	25	female	22.0317	no	0	no	NA	NA	no	no	NA	7	0	15	0	1	3	Mycoplasma pneumoniae	bacteria
XA15038	XA	61	male	22.0386	Excision of the upper lobe of right lung	1	no	no	no	no	yes	yes	NA	0	10	4	34	NA	NA	NA
HB16175	HB	30	female	22.0386	no	0	no	no	no	no	no	no	3	0	35	0	14	NA	NA	NA
HB17055	HB	70	female	22.0386	Chronic nervous system disease	0	no	no	no	no	no	no	7	2	60	0	NA	NA	NA	NA
WH15108	WH	79	male	22.0386	tumor, COPD	1	no	no	yes	no	no	no	7	2	159	7	7	NA	NA	NA
HB17058	HB	NA	female	22.0386	no	0	no	no	NA	no	yes	NA	3	2	45	NA	NA	1	Haemophilus parahaemolyticus	bacteria
NJ15001	NJ	60	male	22.0386	daibetes	0	no	no	NA	no	no	NA	NA	0	NA	NA	NA	NA	NA	NA
NJ17048	NJ	NA	NA	22.0522	diabetes	0	no	NA	NA	no	yes	yes	2	3	30	18	25	1	Klebsiella pneumoniae,Parainfluenza viruses	bacteria-virus
WH15038	WH	60	female	22.0604	hypertension	0	no	no	no	no	no	no	6	0	-10	0	17	1	Respiratory syncytial virus	virus
WH15076	WH	61	female	22.0604	no	0	no	no	no	no	no	no	7	0	61	5	10	1	Adenovirus	virus
WH14017	WH	52	male	22.1003	no	0	yes	no	no	no	yes	no	7	1	52	0	15	NA	NA	NA
WH14061	WH	46	male	22.1453	no	0	no	no	yes	no	no	no	7	1	76	0	7	3	Influenza A,Rhinovirus	virus
WH15065	WH	80	male	22.1453	COPD	1	no	no	yes	no	no	no	6	1	80	9	9	1	Influenza B,Pneumocystis jirovecii	fungi-virus
SZ15019	SZ	33	female	22.151	no	0	no	no	no	no	no	no	3	0	23	0	6	1	Haemophilus influenzae	bacteria
WH14007	WH	41	male	22.2041	no	0	no	no	yes	no	no	no	7	0	71	0	9	NA	NA	NA
HB15071	HB	NA	female	22.2222	Hypertension, cholecystitis, gallstones	0	yes	NA	NA	no	no	no	5	0	-10	NA	NA	NA	NA	NA
HB15120	HB	75	female	22.2222	no	0	no	no	no	no	no	no	10	1	65	2	11	3	Pneumocystis jirovecii	fungi
XA15057	XA	17	female	22.2656	no	0	yes	no	no	no	no	no	10	0	0	0	9	1	Moraxella catarrhalis	bacteria
XA15098	XA	NA	male	22.2656	Asthma, diabetes	1	no	no	no	no	no	no	NA	1	20	5	5	NA	NA	NA
XA14018	XA	73	male	22.2753	Diabetes, CVD, depression	0	no	no	no	no	yes	no	NA	2	103	7	7	NA	NA	NA
WH14054	WH	71	male	22.3081	COPD, bronchiectasis,diabetes,hypertension	1	no	no	NA	no	no	no	5	1	71	3	NA	1	Streptococcus pneumoniae	bacteria
HB14122	HB	51	female	22.3081	no	0	no	no	yes	no	no	NA	NA	0	40	NA	NA	NA	NA	NA
SZ14173	SZ	35	NA	22.3214	no	0	no	no	no	no	no	no	6	0	35	0	10	3	Klebsiella pneumoniae,Mycoplasma pneumoniae	bacteria
WH15133	WH	36	female	22.3757	no	0	no	no	no	no	no	no	10	1	26	0	NA	1	Parainfluenza viruses	virus
WH15036	WH	60	male	22.3863	COPD,hypertension	1	no	no	yes	no	no	no	3	0	60	0	NA	NA	NA	NA
WH15121	WH	40	female	22.4273	no	0	no	no	no	no	no	no	7	1	30	13	23	NA	NA	NA
SZ14045	SZ	25	NA	22.4323	thyroid nodule	0	yes	yes	no	no	no	no	5	0	15	0	11	NA	NA	NA
XA16038	XA	NA	male	22.46	Chronic heart disease	0	no	NA	no	no	no	no	NA	1	10	6	8	1	Influenza A,Mycoplasma pneumoniae	bacteria-virus
XA16033	XA	49	male	22.46	hyperthyroidism	0	no	no	yes	no	no	no	NA	0	49	10	10	1	Coronavirus 229E	virus
WH14034	WH	82	male	22.4913	Obsolete tuberculosis	0	no	no	yes	no	yes	no	10	2	122	4	10	3	Cytomegalovirus	virus
NJ17031	NJ	96	female	22.4913	Chronic heart disease	0	NA	no	yes	NA	yes	yes	2	NA	NA	10	37	1	Human metapneumovirus	virus
WH15107	WH	66	male	22.4913	Chronic nervous system disease , COPD, hypertension	1	no	no	yes	no	yes	yes	7	1	66	0	14	1	Influenza A	virus
WH14032	WH	62	male	22.4913	COPD,hypertension	1	no	no	yes	no	no	no	6	0	62	NA	10	NA	NA	NA
XA15090	XA	78	male	22.4913	daibetes	0	no	no	yes	no	no	no	NA	1	78	0	8	NA	NA	NA
WH15096	WH	85	male	22.5466	diabetes	0	no	no	yes	no	no	no	7	2	85	0	10	1	Parainfluenza viruses	virus
WH15045	WH	59	male	22.5827	diabetes	0	no	no	no	no	no	no	10	1	89	10	15	NA	NA	NA
WH15104	WH	66	male	22.5896	Chronic nervous system disease	0	no	no	NA	no	no	no	NA	2	96	9	9	1	Pneumocystis jirovecii,Klebsiella pneumoniae	bacteria-fungi
WH16164	WH	65	male	22.6757	no	0	no	NA	yes	no	no	no	7	1	75	9	NA	1	Coronavirus OC43	virus
XA15056	XA	NA	male	22.7204	no	0	no	no	yes	no	no	no	10	0	0	0	7	3	Coronavirus OC43,Moraxella catarrhalis	bacteria-virus
FJ17044	FJ	49	female	22.7694	no	0	no	no	no	no	no	no	10	0	54	0	8	3	Influenza A	virus
WH15035	WH	54	male	22.8374	no	0	no	no	no	no	no	no	10	0	69	0	NA	1	Influenza A,Coronavirus HKU1	virus
WH14048	WH	58	male	22.8374	Mild liver disease ,COPD, diabetes,CVD, hypertension	1	no	no	no	no	no	no	7	0	78	7	8	1	Moraxella catarrhalis	bacteria
HB17023	HB	58	male	22.8571	no	0	no	NA	yes	no	no	no	5	1	78	0	15	3	Klebsiella pneumoniae,Parainfluenza viruses,Streptococcus pneumoniae	bacteria-virus
HB16170	HB	80	male	22.8571	CHF	0	no	no	no	no	no	no	4	1	90	0	19	1	Klebsiella pneumoniae	bacteria
SZ15013	SZ	33	male	22.8624	no	0	no	no	no	no	no	no	3	0	43	0	6	1	Mycoplasma pneumoniae	bacteria
NJ17054	NJ	NA	NA	22.921	Metastatic solid tumor	0	yes	NA	NA	yes	yes	yes	3	3	80	0	16	1	Rhinovirus,Klebsiella pneumoniae	bacteria-virus
WH15119	WH	77	male	22.9591	Connective tissue disease, hypertension	0	yes	no	yes	no	no	no	3	1	77	9	9	NA	NA	NA
WH14060	WH	50	male	22.9854	no	0	no	no	yes	no	no	no	7	1	80	0	7	NA	NA	NA
WH15074	WH	60	male	229.066	no	0	no	no	no	no	no	no	7	0	60	0	4	NA	NA	NA
HB15021	HB	NA	male	23.0112	chronic heart disease	0	no	NA	NA	no	no	no	5	0	10	0	NA	3	Klebsiella pneumoniae	bacteria
WH15021	WH	66	male	23.0469	COPD,hypertension	1	yes	no	yes	no	no	no	7	1	66	0	8	NA	NA	NA
WH15015	WH	58	female	23.0469	tumor	0	no	no	no	no	no	no	7	0	88	3	13	NA	NA	NA
WH15008	WH	49	female	23.0518	Chronic heart disease , tumor ,hypertension	0	no	no	no	no	no	no	7	0	79	0	7	1	Respiratory syncytial virus,Haemophilus influenzae,Klebsiella pneumoniae	bacteria-virus
SZ14142	SZ	39	male	23.255	no	0	no	no	NA	no	no	NA	NA	0	39	0	NA	3	Haemophilus parahaemolyticus,Mycoplasma pneumoniae	bacteria
XA15063	XA	69	male	23.3067	Obsolete tuberculosis,AD,hypertension	0	no	no	yes	yes	yes	yes	NA	1	109	15	15	1	Klebsiella pneumoniae	bacteria
XA15066	XA	76	male	23.3067	coronary heart disease	0	no	no	yes	no	no	no	NA	0	0	10	11	NA	NA	NA
XA15083	XA	32	male	23.3067	no	0	no	no	no	no	no	no	NA	0	32	10	10	1	Respiratory syncytial virus,Streptococcus pneumoniae,Klebsiella pneumoniae	bacteria-virus
WH15004	WH	55	male	23.3067	COPD,Obsolete tuberculosis	1	no	no	yes	no	no	no	6	0	87	3	11	1	Cytomegalovirus,Influenza A	virus
HB15092	HB	70	female	23.3091	Chronic heart disease	0	no	no	NA	no	no	NA	NA	1	70	NA	NA	3	Influenza A	virus
WH15024	WH	45	male	23.3469	Long term immunosuppressants, Liver and kidney transplantation	0	no	yes	no	no	no	no	7	0	45	8	NA	1	Pneumocystis jirovecii	fungi
HB16012	HB	69	male	23.3887	CVD, COPD	1	no	no	no	no	yes	no	2	2	89	NA	20	NA	NA	NA
WH15117	WH	25	male	23.3887	no	0	no	no	no	no	yes	no	7	2	75	14	14	1	Pneumocystis jirovecii	fungi
SZ14014	SZ	35	NA	23.391	no	0	yes	yes	no	no	yes	yes	4	0	35	7	14	3	Cytomegalovirus,Haemophilus parahaemolyticus,Klebsiella pneumoniae,Coronavirus OC43,Staphylococcus aureus	bacteria-virus
WH14018	WH	42	male	23.4075	Mild liver disease	0	yes	no	yes	no	no	no	7	0	42	0	6	1	Klebsiella pneumoniae	bacteria
WH16139	WH	50	female	23.4236	tumor	0	no	no	no	no	no	no	3	1	80	8	NA	NA	NA	NA
XA15070	XA	61	male	23.4375	Diabetes, hypertension, cerebral infarction	0	no	no	yes	no	no	no	NA	0	61	10	10	1	Human metapneumovirus,Klebsiella pneumoniae	bacteria-virus
SZ17082	SZ	30	male	23.5078	no	0	no	NA	NA	no	no	NA	NA	0	60	NA	NA	1	Staphylococcus aureus,Streptococcus pneumoniae	bacteria
XA14001	XA	22	male	23.5294	no	0	yes	no	no	no	yes	no	NA	1	67	7	7	1	Mycoplasma pneumoniae	bacteria
NJ17043	NJ	NA	male	23.6614	diabetes	0	yes	NA	NA	no	yes	yes	4	0	55	15	NA	1	Klebsiella pneumoniae	bacteria
XA15035	XA	72	male	23.6614	hypertension	0	yes	no	yes	no	no	no	NA	0	0	9	9	NA	NA	NA
WH14015	WH	59	male	23.6614	diabetes	0	no	no	no	no	yes	no	5	0	69	17	17	1	Streptococcus pneumoniae,Haemophilus influenzae	bacteria
NJ16053	NJ	35	male	23.6614	no	0	yes	NA	NA	no	no	NA	7	0	35	0	NA	3	Moraxella catarrhalis	bacteria
WH14002	WH	29	male	23.6713	no	0	no	yes	no	no	yes	no	5	0	29	7	21	NA	NA	NA
WH15013	WH	61	female	23.7118	no	0	no	no	no	no	yes	no	7	1	111	13	24	3	Human metapneumovirus	virus
WH15126	WH	80	male	23.7228	no	0	no	no	no	no	no	no	5	2	90	NA	NA	NA	NA	NA
HB17033	HB	NA	male	23.7228	CVD	0	no	no	no	no	no	no	0	1	30	0	17	NA	NA	NA
HB16150	HB	81	male	23.7228	CVD	0	no	no	no	no	no	no	0	2	111	0	17	3	Streptococcus pneumoniae	bacteria
WH15010	WH	82	male	23.7387	hypertension	0	no	no	yes	no	no	no	7	1	82	0	6	3	Pneumocystis jirovecii	fungi
XA15021	XA	66	male	23.8087	no	0	yes	no	yes	no	yes	no	NA	2	96	5	5	NA	NA	NA
HB15115	HB	24	female	23.8751	no	0	no	NA	NA	no	no	no	7	0	-10	0	13	3	Mycoplasma pneumoniae	bacteria
WH16006	WH	43	female	23.8751	Obsolete tuberculosis	0	no	NA	no	no	no	no	2	1	63	12	NA	NA	NA	NA
SZ14034	SZ	NA	male	23.8751	Hypertension, chronic bronchitis	0	no	NA	NA	no	no	NA	NA	1	20	0	NA	3	Rhinovirus	virus
NJ17030	NJ	83	male	23.8754	Chronic heart disease	0	no	NA	NA	no	yes	yes	2	2	113	0	NA	1	Klebsiella pneumoniae	bacteria
WH15153	WH	50	female	24.0344	no	0	no	no	no	no	no	no	6	0	50	8	NA	1	Rhinovirus	virus
SZ17073	SZ	30	male	24.0588	no	0	no	no	yes	no	no	no	5	0	60	0	NA	1	Influenza A,Streptococcus pneumoniae	bacteria-virus
WH15064	WH	74	male	24.093	COPD, Obsolete tuberculosis,asthma	1	no	no	yes	no	no	no	5	2	124	14	19	3	Staphylococcus aureus	bacteria
WH15044	WH	45	female	24.1415	no	0	no	no	no	no	no	no	7	0	35	0	23	1	Influenza B,Coronavirus 229E	virus
WH14053	WH	62	male	24.1588	COPD	1	no	no	yes	no	no	no	7	0	0	3	13	NA	NA	NA
WH14059	WH	62	male	24.2123	Chronic nervous system disease, cerebral hemorrhage 5 days after surgery	0	no	no	no	no	yes	yes	7	1	92	NA	13	3	Staphylococcus aureus,Klebsiella pneumoniae	bacteria
XA15080	XA	47	female	24.2188	Bronchiectasis, right lower lobectomy, hypertension	1	no	no	no	no	no	no	NA	0	37	10	10	1	Rhinovirus	virus
WH15047	WH	25	male	24.2215	no	0	no	no	no	no	yes	no	7	2	70	30	30	1	Rhinovirus,Staphylococcus aureus	bacteria-virus
XA15099	XA	84	male	24.2215	Chronic heart disease,CVD	0	yes	no	no	no	no	no	NA	1	104	9	9	1	Influenza A	virus
XA15033	XA	73	male	24.2215	Diabetes, gallbladder stones, hypertension	0	yes	no	yes	no	no	no	NA	1	103	5	5	NA	NA	NA
WH15077	WH	55	male	24.2215	no	0	yes	no	no	no	no	no	8	0	55	0	6	1	Rhinovirus	virus
XA15036	XA	78	male	24.2215	CVD, herpes zoster, kidney stones	0	yes	no	no	no	no	no	NA	1	98	6	6	1	Legionella species	bacteria
HB15105	HB	40	male	24.2215	no	0	no	no	yes	no	yes	NA	NA	0	40	NA	NA	3	Klebsiella pneumoniae	bacteria
XA15059	XA	30	male	24.3025	no	0	no	no	no	no	no	no	2	0	30	0	9	1	Haemophilus influenzae,Mycoplasma pneumoniae	bacteria
SZ14040	SZ	NA	NA	24.3046	no	0	yes	no	no	no	no	no	5	0	0	0	NA	3	Mycoplasma pneumoniae	bacteria
HB16121	HB	69	male	24.3248	no	0	no	no	no	no	yes	no	5	1	94	0	17	1	Legionella species	bacteria
XA15047	XA	58	male	24.3375	no	0	no	no	no	no	no	no	NA	1	78	5	5	NA	NA	NA
XA15077	XA	NA	female	24.3418	Obsolete tuberculosis	0	no	no	yes	no	no	no	NA	0	-10	0	NA	NA	NA	NA
HB15134	HB	37	male	24.3438	no	0	no	no	yes	no	no	no	7	1	37	0	NA	NA	NA	NA
WH14036	WH	39	male	24.3911	no	0	no	no	yes	no	no	no	5	1	94	10	11	3	Streptococcus pneumoniae,Cytomegalovirus	bacteria-virus
SZ14051	SZ	25	NA	24.4352	no	0	yes	yes	no	no	no	no	3	0	40	0	22	3	Mycoplasma pneumoniae	bacteria
WH15052	WH	54	male	24.4418	no	0	no	no	no	no	no	no	7	1	84	3	26	1	Bordetella spp.	bacteria
WH15007	WH	85	male	24.4473	COPD, Obsolete tuberculosis	1	yes	no	yes	no	yes	no	2	2	95	28	28	1	Cytomegalovirus	virus
HB16168	HB	46	male	24.4898	diabetes	0	no	no	no	no	no	no	2	2	116	9	9	1	Coronavirus OC43,Klebsiella pneumoniae	bacteria-virus
HB17051	HB	46	male	24.4898	diabetes	0	no	no	no	no	yes	no	2	2	116	9	9	1	Coronavirus OC43,Klebsiella pneumoniae	bacteria-virus
HB15102	HB	36	male	24.4898	no	0	no	NA	no	no	yes	no	0	1	35	18	20	NA	NA	NA
HB15090	HB	NA	male	24.4898	no	0	no	NA	NA	no	no	no	9	0	0	0	NA	3	Adenovirus	virus
WH15150	WH	43	male	24.4898	hypertension	0	no	no	yes	no	no	no	0	0	43	0	NA	NA	NA	NA
HB16171	HB	63	male	24.4898	CVD,diabetes,CHF	0	no	no	no	no	no	no	14	1	83	0	18	NA	NA	NA
HB17054	HB	63	male	24.4898	CVD,diabetes,Chronic heart disease	0	no	no	no	no	yes	no	14	1	83	0	NA	1	Klebsiella pneumoniae	bacteria
HB17016	HB	39	male	24.5779	no	0	no	no	no	no	no	no	7	0	39	0	12	NA	NA	NA
WH15030	WH	59	female	24.6094	hypertension	0	no	no	no	yes	no	no	7	0	49	11	NA	3	Adenovirus	virus
HB15114	HB	27	female	24.6097	asthma	1	no	NA	NA	no	no	no	9	0	-10	0	17	NA	NA	NA
HB15106	HB	58	female	24.6097	CVD	0	no	NA	NA	no	no	no	4	0	20	0	11	3	Influenza A,Klebsiella pneumoniae,Haemophilus influenzae	bacteria-virus
WH15034	WH	31	male	24.6097	no	0	no	no	no	no	no	no	9	1	31	0	NA	1	Rhinovirus,Streptococcus pneumoniae,Moraxella catarrhalis	bacteria-virus
WH14064	WH	55	male	24.6097	diabetes	0	no	no	no	no	no	no	6	1	95	0	8	NA	NA	NA
HB15108	HB	67	male	24.6181	Obsolete tuberculosis	0	no	NA	yes	no	no	no	0	0	0	10	11	NA	NA	NA
HB15100	HB	31	female	24.677	no	0	no	no	no	no	no	no	6	0	21	20	29	NA	NA	NA
HB16199	HB	78	male	24.6914	CVD	0	no	NA	no	no	no	no	2	2	88	12	13	NA	NA	NA
HB17080	HB	78	male	24.6914	CVD	0	no	NA	no	no	no	no	2	2	88	12	13	NA	NA	NA
WH15048	WH	52	male	24.7252	no	0	no	no	no	no	no	no	6	0	52	7	18	NA	NA	NA
WH15129	WH	65	male	24.7252	COPD	1	no	no	yes	no	no	no	2	1	85	NA	NA	1	Rhinovirus	virus
WH17067	WH	NA	male	24.7252	no	0	no	NA	no	no	no	no	9	0	0	9	NA	NA	NA	NA
HB15023	HB	NA	male	24.7721	hypertension	0	no	NA	NA	no	no	no	9	0	0	0	NA	NA	NA	NA
WH14038	WH	73	male	24.8016	no	0	no	no	yes	no	yes	no	7	1	83	50	53	1	Staphylococcus aureus,Klebsiella pneumoniae	bacteria
XA15055	XA	44	male	24.8016	hepatitis	0	no	no	yes	no	no	no	10	0	44	9	9	NA	NA	NA
XA15043	XA	56	male	24.8016	hypertension	0	yes	no	no	no	no	no	NA	0	56	7	7	NA	NA	NA
HB17013	HB	54	male	24.858	no	0	no	no	no	no	yes	no	2	1	84	3	19	1	Rhinovirus	virus
HB15119	HB	76	female	24.9108	Hypertensive, coronary heart disease	0	no	no	NA	no	no	no	4	1	76	NA	NA	3	Rhinovirus	virus
HB17084	HB	62	female	24.977	no	0	no	no	yes	no	no	no	7	0	62	0	11	NA	NA	NA
WH15031	WH	32	female	24.977	no(Pregnancy 38 days postpartum 3 days)	0	yes	no	no	no	no	no	6	0	22	5	NA	1	Influenza A	virus
WH14006	WH	72	male	24.9796	Chronic nervous system disease, chronic heart disease, <U+00A0>tumor	0	yes	no	no	no	no	no	5	2	122	0	10	1	Influenza A,Legionella species	bacteria-virus
SZ14038	SZ	NA	NA	25.0135	no	0	yes	no	no	no	no	no	4	0	10	0	NA	3	Mycoplasma pneumoniae	bacteria
WH15098	WH	48	female	25.0657	no	0	no	no	no	no	no	no	5	1	58	6	6	1	Influenza B	virus
WH15131	WH	75	male	25.1429	COPD	1	no	no	yes	no	no	no	5	1	105	9	NA	1	Klebsiella pneumoniae	bacteria
WH15051	WH	30	male	25.1429	no	0	no	no	yes	no	no	no	7	0	30	0	14	1	Parainfluenza viruses	virus
WH15155	WH	60	male	25.1429	no	0	yes	no	yes	no	no	no	2	0	70	0	NA	1	Respiratory syncytial virus,Klebsiella pneumoniae	bacteria-virus
WH14035	WH	64	male	25.1808	asthma,COPD	1	no	no	yes	no	no	no	0	0	74	0	26	1	Influenza A,Rhinovirus,Cytomegalovirus	virus
FJ17028	FJ	69	male	25.1953	Chronic heart disease ,diabetes	0	yes	no	no	no	yes	yes	5	2	129	23	32	1	Legionella species	bacteria
WH16084	WH	73	female	25.2363	hypertension	0	yes	NA	no	no	no	no	10	2	73	23	NA	1	Coronavirus OC43,Coronavirus 229E,Haemophilus influenzae	bacteria-virus
WH15037	WH	NA	male	25.2595	COPD	1	no	no	yes	no	yes	no	10	1	40	30	NA	1	Influenza A	virus
SZ15022	SZ	77	male	25.3155	no	0	no	yes	no	no	no	no	7	1	77	0	7	1	Influenza B,Streptococcus pneumoniae	bacteria-virus
HB17004	HB	67	male	25.3745	no	0	no	no	no	no	no	no	5	1	92	0	17	1	Legionella species	bacteria
WH14043	WH	16	female	25.3906	no	0	no	no	no	no	yes	no	4	1	16	5	30	1	Mycoplasma pneumoniae	bacteria
WH15082	WH	55	male	25.3906	no	0	no	no	yes	no	no	no	7	0	75	10	10	1	Streptococcus pneumoniae	bacteria
WH15018	WH	73	female	25.5367	Chronic heart disease, COPD ,chronic liver disease	1	yes	no	no	no	no	no	7	1	63	14	14	1	Coronavirus 229E	virus
WH14005	WH	51	male	25.5593	hypertension	0	no	no	yes	no	yes	no	0	0	61	16	16	1	Influenza A,Pneumocystis jirovecii	fungi-virus
XA15034	XA	51	female	25.6369	no	0	no	no	no	no	yes	no	NA	0	41	7	NA	NA	NA	NA
WH15011	WH	55	male	25.6896	Mild liver disease, bone marrow transplantation, long-term use of immunosuppressants, hypertension	0	yes	yes	no	no	no	no	7	0	65	14	16	1	Klebsiella pneumoniae,Coronavirus 229E	bacteria-virus
HB15123	HB	51	female	25.7117	no	0	no	no	no	no	no	no	10	0	41	0	NA	NA	NA	NA
SZ14039	SZ	NA	NA	25.7202	no	0	no	no	no	no	no	no	9	0	0	0	NA	NA	NA	NA
NJ17047	NJ	NA	male	25.7959	no	0	no	NA	NA	no	yes	yes	7	1	55	NA	NA	3	Klebsiella pneumoniae,Staphylococcus aureus	bacteria
HB14151	HB	72	female	25.8478	no	0	no	no	yes	no	no	NA	NA	1	62	NA	NA	NA	NA	NA
SZ17075	SZ	NA	male	25.9516	no	0	no	no	no	no	no	no	5	0	30	0	NA	1	Mycoplasma pneumoniae	bacteria
WH15062	WH	71	male	26.0276	hypertension	0	no	no	yes	no	no	no	7	1	71	17	17	1	Rhinovirus	virus
WH15005	WH	60	male	26.2188	COPD	1	no	no	yes	no	yes	no	7	1	82	5	5	1	Respiratory syncytial virus	virus
WH15147	WH	65	female	26.2227	no	0	yes	no	no	no	no	no	10	0	55	0	6	NA	NA	NA
WH17013	WH	27	female	26.3465	no	0	yes	NA	no	no	no	no	7	1	47	17	NA	NA	NA	NA
WH15032	WH	87	male	26.4463	COPD,hypertension	1	no	no	no	yes	no	no	10	2	97	13	NA	1	Influenza A	virus
WH16271	WH	61	female	26.5625	Chronic heart disease, coronary heart disease, atrial fibrillation	0	yes	NA	no	no	no	no	9	1	91	9	NA	3	Rhinovirus	virus
HB15111	HB	58	male	26.6436	no	0	no	no	yes	no	no	NA	NA	0	58	NA	NA	3	Staphylococcus aureus	bacteria
WH15040	WH	63	male	26.6728	tumor	0	no	no	yes	no	no	no	10	1	93	0	14	NA	NA	NA
WH15130	WH	64	female	26.8386	no	0	no	no	no	no	no	no	10	1	64	0	NA	1	Rhinovirus	virus
SZ17081	SZ	30	male	26.9274	no	0	no	no	yes	no	no	no	4	1	50	NA	NA	1	Mycoplasma pneumoniae,Rhinovirus	bacteria-virus
WH15057	WH	62	male	26.9598	Obsolete tuberculosis	0	no	no	no	no	no	no	4	0	62	8	35	NA	NA	NA
WH16286	WH	65	male	26.9896	asthma	1	no	no	no	no	no	no	7	1	85	0	NA	NA	NA	NA
SZ15024	SZ	34	male	27.3356	no	0	no	yes	no	no	no	no	6	1	54	0	15	1	Streptococcus pneumoniae,Klebsiella pneumoniae,Haemophilus influenzae	bacteria
XA15062	XA	57	female	27.3438	Coronary heart disease, bladder tumor	0	no	no	no	no	no	no	NA	0	47	8	NA	NA	NA	NA
WH15043	WH	65	female	27.4714	no	0	no	no	no	no	no	no	7	0	55	0	4	1	Human metapneumovirus	virus
HB16130	HB	54	male	27.6095	no	0	no	no	no	no	no	no	2	1	84	3	19	1	Rhinovirus	virus
XA15041	XA	46	male	27.6817	no	0	yes	no	no	no	no	no	NA	1	81	5	8	NA	NA	NA
HB15131	HB	29	male	27.7769	chronic kindey disease,long-term use of immunesupressors,diabetes	0	no	yes	no	no	no	no	1	1	84	0	NA	3	Coronavirus OC43	virus
WH15143	WH	75	male	28.075	no	0	no	no	yes	no	no	no	10	1	75	17	17	3	Rhinovirus	virus
HB15126	HB	45	male	28.0899	no	0	no	no	yes	no	no	no	3	0	90	NA	NA	3	Legionella species	bacteria
WH15063	WH	43	male	28.125	no	0	no	no	yes	no	no	no	6	0	43	0	11	3	Rhinovirus	virus
XA15046	XA	87	male	28.3951	Femoral head replacement	0	no	no	yes	no	no	no	NA	2	87	6	6	NA	NA	NA
HB15101	HB	42	male	28.4082	no	0	no	no	no	no	no	no	7	0	52	11	18	3	Influenza A	virus
HB16140	HB	58	male	28.6501	no	0	no	no	no	no	no	no	5	1	78	0	15	1	Parainfluenza viruses,Streptococcus pneumoniae	bacteria-virus
SZ17074	SZ	35	male	28.7317	no	0	no	no	no	no	no	no	2	0	65	0	NA	1	Haemophilus influenzae,Streptococcus pneumoniae	bacteria
WH15072	WH	40	male	28.7319	no	0	yes	no	no	no	no	no	7	0	40	5	8	1	Klebsiella pneumoniae	bacteria
HB15091	HB	47	female	28.7319	no	0	no	no	NA	no	no	NA	NA	0	37	NA	NA	3	Influenza A	virus
SZ17135	SZ	NA	male	29.7521	no	0	no	no	no	no	no	no	0	0	30	NA	NA	NA	NA	NA
WH14033	WH	46	male	29.7609	hypertension	0	no	no	yes	no	no	no	9	0	46	0	9	NA	NA	NA
NJ17032	NJ	57	male	31.1419	Chronic heart disease	0	NA	no	no	no	NA	no	7	NA	NA	15	20	NA	NA	NA
XA15064	XA	70	female	31.25	Diabetes, hypertension, coronary heart disease	0	yes	no	no	no	no	no	NA	1	100	9	9	1	Human metapneumovirus	virus
HB15073	HB	48	female	31.5334	no	0	no	no	no	no	no	no	7	1	38	12	20	3	Coronavirus OC43	virus
XA15026	XA	21	male	33.5315	no	0	yes	no	yes	no	no	no	NA	0	21	0	7	1	Adenovirus	virus
SZ17106	SZ	NA	female	34.4496	no	0	no	NA	no	no	no	no	0	1	-10	NA	NA	NA	NA	NA
SZ17134	SZ	NA	male	38.6056	no	0	no	NA	no	no	no	no	6	0	0	NA	NA	3	Streptococcus pneumoniae	bacteria
NJ14014	NJ	43	female	47.0156	no	0	no	no	no	no	no	no	5	1	33	0	NA	3	Klebsiella pneumoniae,Staphylococcus aureus,Moraxella catarrhalis,Cytomegalovirus,	bacteria-virus
HB16198	HB	25	female	49.3827	no	0	no	no	yes	no	no	no	3	0	25	0	14	NA	NA	NA
HB17079	HB	26	male	49.3827	no	0	no	NA	yes	no	no	no	3	0	26	0	14	NA	NA	NA
XA15037	XA	NA	NA	NA	NA	NA	NA	NA	NA	NA	NA	no	NA	0	29	3	3	1	Mycoplasma pneumoniae,Klebsiella pneumoniae	bacteria
XA15075	XA	NA	NA	NA	NA	NA	NA	NA	NA	NA	NA	no	NA	2	56	0	12	NA	NA	NA
HB17171	HB	NA	NA	NA	NA	NA	NA	NA	NA	NA	NA	NA	NA	NA	NA	NA	NA	NA	NA	NA
HB17175	HB	NA	NA	NA	NA	NA	NA	NA	NA	NA	NA	NA	NA	NA	NA	NA	NA	NA	NA	NA
HB17187	HB	NA	NA	NA	NA	NA	NA	NA	NA	NA	NA	NA	NA	NA	NA	NA	NA	NA	NA	NA
HB17198	HB	NA	NA	NA	NA	NA	NA	NA	NA	NA	NA	NA	NA	NA	NA	NA	NA	NA	NA	NA
HB17199	HB	NA	NA	NA	NA	NA	NA	NA	NA	NA	NA	NA	NA	NA	NA	NA	NA	NA	NA	NA
WH15002	WH	NA	NA	NA	NA	NA	NA	NA	NA	NA	NA	NA	NA	0	NA	NA	NA	1	Mycoplasma pneumoniae	bacteria
WH15180	WH	NA	NA	NA	NA	NA	NA	NA	NA	NA	NA	NA	NA	NA	NA	NA	NA	NA	NA	NA

## Sheet: Supplementary Table 2
Supplementary Table 2. Metadata of the CAP samples and the healthy samples
	CAP patients in this study	Healthy cohorts1: HC1	Healthy cohorts2: HC2	Healthy cohorts3: HC3
Variables	Median (IQR) or n (%)	Median (IQR) or n(%)	Median (IQR) or n(%)	Median (IQR) or n(%)
Country	China (six cities)	China (Beijing)	China (Guangdong)	China (Guangdong)
16S rRNA primer region	V3-V4	V3-V4	V1-V3	V4
Sample numbers	917	44	30	802
Age	58 (41-69)	25 (23.75-26.66)	36 (25.88-46.12)	55 (50-61)
Sex, male	207 (66.6)	22 (50.0)	13 (43.3)	408 (50.9)
BMI	22.5 (20.6-24.5)	21.43 (19.94.3-23.33)	NA	23.6 (21.63-25.66)
Smoke, yes	94 (32.0)	0(0.0)	0(0.0)	NA

## Sheet: Supplementary Table 3
Supplementary Table 3. Inclusion and exclusion criteria of healthy samples
Healthy Cohorts	Inclusion criteria	Exclusion criteria
HC1	1. Men and women aged ≥ 18 years	1. Exposure to antibiotics or immunosuppressive medications in the past 3 months
	2. No history of smoking.	2. Any medication allergies
	3. No history of any pulmonary disease (e.g. asthma or chronic obstructive pulmonary disease) or cardiac disease (e.g. arrhythmia or congestive heart failure) or hepatic diseases (e.g. hepatitis) or renal disease (e.g. nephrotic syndrome)	3. History of an acute respiratory infection deﬁned as fever, cough, or upper respiratory symptoms in the previous 4 weeks
	4. No history of abnormal pulmonary function testing	4. Abnormal results of any of the screening tests, including blood routine, liver function, electrocardiograph and urine pregnancy test
HC2	1. Medical staffs (adults)
	2. Non-smokers
	3. No history of chronic diseases of respiratory system, no history of respiratory infection in the past 3 weeks, no heart, lung, brain and other diseases, allergic diseases;
HC3	1. Adults aged 40 to 81 years	1. Use of antibiotics within 1 month before sampling
	2. No self-reported airway and other diseases	2. Had cognitive defects, linguistic or mental disorders, paraplegia, or were pregnant or breastfeeding women;
	3. No spirometry-diagnosed COPD

## Sheet: Supplementary Table 4
Supplementary Table 4. Pathogen and core bacteria list
taxonomy	type
Abiotrophia	pathogen
Achromobacter	pathogen
Actinotignum	pathogen
Aerococcus	pathogen
Aeromonas	pathogen
Aggregatibacter	pathogen
Anaerococcus	pathogen
Anaplasma	pathogen
Arcanobacterium	pathogen
Bacillus	pathogen
Bartonella	pathogen
Bordetella	pathogen
Borrelia	pathogen
Borreliella	pathogen
Brachyspira	pathogen
Brevibacillus	pathogen
Brucella	pathogen
Burkholderia	pathogen
Chlamydia	pathogen
Clostridioides	pathogen
Clostridium	pathogen
Corynebacterium	pathogen
Coxiella	pathogen
Ehrlichia	pathogen
Elizabethkingia	pathogen
Enterobacter	pathogen
Enterococcus	pathogen
Erysipelothrix	pathogen
Escherichia	pathogen
Finegoldia	pathogen
Francisella	pathogen
Gardnerella	pathogen
Kingella	pathogen
Klebsiella	pathogen
Legionella	pathogen
Leptospira	pathogen
Listeria	pathogen
Moraxella	pathogen
Morganella	pathogen
Mycobacterium	pathogen
Mycolicibacter	pathogen
Mycolicibacterium	pathogen
Mycoplasma	pathogen
Nocardia	pathogen
Orientia	pathogen
Paraclostridium	pathogen
Parvimonas	pathogen
Pasteurella	pathogen
Peptoniphilus	pathogen
Peptostreptococcus	pathogen
Plesiomonas	pathogen
Proteus	pathogen
Rickettsia	pathogen
Salmonella	pathogen
Shigella	pathogen
Staphylococcus	pathogen
Streptobacillus	pathogen
Suttonella	pathogen
Tannerella	pathogen
Tatlockia	pathogen
Treponema	pathogen
Tropheryma	pathogen
Ureaplasma	pathogen
Vibrio	pathogen
Yersinia	pathogen
Stenotrophomonas	pathogen
Streptococcus	core
Veillonella	core
Prevotella	core
Neisseria	core
Gemella	core
Haemophilus	core
Porphyromonas	core
Rothia	core
Capnocytophaga	core
Campylobacter	core
Granulicatella	core
Fusobacterium	core
Bergeyella	core
